# Supplementary material for: A hypersensitive response‐like lesion‐inducing protein modulates basal immunity against grey leaf spot in maize
Source: Plant Biotechnol J. 2025 Jul 21;23(11):4732–4. doi: 10.1111/pbi.70239 (PMC12576461; doi:10.1111/pbi.70239)
Supplement: Supplementary file 2 — Table S3 The source data for all figures. [file PBI-23-4732-s002.xlsx]

## Sheet: Figure 1e
Figure 1e
	B73	ZmHRL-OE#1	ZmHRL-OE#3	ZmHRL-OE#8	ZmHRL-OE#10	ZmHRL-OE#12	ZmHRL-OE#13	ZmHRL-OE#14
plant 1	1	8.59539	7.32756	4.82342	13.2998	16.6052	7.49883	5.90157
plant 2	1.01631	7.37118	4.99332	4.56324	12.0698	23.1337	7.63873	4.86048
plant 3	1.03287	7.39677	3.64689	6.8688	16.2797	9.67032	8.5544	6.81053

## Sheet: Figure 1g
Figure 1g
B73	Rep	ZmHRL-OE#1	Rep	ZmHRL-OE#3	Rep	ZmHRL-OE#8	Rep	ZmHRL-OE#10	Rep	ZmHRL-OE#12	Rep	ZmHRL-OE#13	Rep	ZmHRL-OE#14	Rep
5	rep1	4	rep1	4	rep1	3	rep1	4	rep1	4	rep1	4	rep1	2	rep1
5	rep1	2	rep1	4	rep1	3	rep1	5	rep1	6	rep1	3	rep1	4	rep1
3	rep1	4	rep1	3	rep1	4	rep1	3	rep1	2	rep1	4	rep1	4	rep1
6	rep1	4	rep1	2	rep1	3	rep1	3	rep1	3	rep1	2	rep1	6	rep1
6	rep1	6	rep1	2	rep1	3	rep1	6	rep1	3	rep1	4	rep1	2	rep1
5	rep1	6	rep1	8	rep1	5	rep1	6	rep1	4	rep1	6	rep1	4	rep1
4	rep1	4	rep1	9	rep1	5	rep1	6	rep1	1	rep1	2	rep1	6	rep1
6	rep1	6	rep1	4	rep1	6	rep1	7	rep1	2	rep1	4	rep1	2	rep1
6	rep1	8	rep1	4	rep1	2	rep1	3	rep1	6	rep1	4	rep1	4	rep1
8	rep1	6	rep1	5	rep1	3	rep1	4	rep1	6	rep1	4	rep1	6	rep1
2	rep1	3	rep1	2	rep1	3	rep1	5	rep1	4	rep1	2	rep1	3	rep1
5	rep1	3	rep1	5	rep1	5	rep1	3	rep1	2	rep1	3	rep1	3	rep1
5	rep1	4	rep1	5	rep1	3	rep1	7	rep1	3	rep1	5	rep1	6	rep1
6	rep1	4	rep1	3	rep1	4	rep1	4	rep1	6	rep1	4	rep1	6	rep1
6	rep1	4	rep1	8	rep1	2	rep1	3	rep1	4	rep1	4	rep1	3	rep1
6	rep1	4	rep1	4	rep1	3	rep1	4	rep1	4	rep1	5	rep1	5	rep1
8	rep1	4	rep1	3	rep1	3	rep1	3	rep1	5	rep1	5	rep1	4	rep1
5	rep1	6	rep1	7	rep1	1	rep1	3	rep1	1	rep1	4	rep1	8	rep1
6	rep1	6	rep1	3	rep2	2	rep1	4	rep1	4	rep1	4	rep1	3	rep1
7	rep1	4	rep1	5	rep2	5	rep1	3	rep1	3	rep1	3	rep1	6	rep1
7	rep1	4	rep1	4	rep2	5	rep1	4	rep1	2	rep1	2	rep1	3	rep1
6	rep1	2	rep1	4	rep2	7	rep1	2	rep1	1	rep1	5	rep1	4	rep1
6	rep1	6	rep1	2	rep2	3	rep1	3	rep1	3	rep1	5	rep1	4	rep1
7	rep1	6	rep1	4	rep2	3	rep1	5	rep1	5	rep1	5	rep1	6	rep1
5	rep1	7	rep1	2	rep2	4	rep1	3	rep1	4	rep1	4	rep1	8	rep1
6	rep1	4	rep1	4	rep2	6	rep1	2	rep2	4	rep1	4	rep1	1	rep1
8	rep1	4	rep1	6	rep2	6	rep1	2	rep2	5	rep1	4	rep1	3	rep1
6	rep2	8	rep1	5	rep2	2	rep1	6	rep2	2	rep1	7	rep1	3	rep1
8	rep2	6	rep1	2	rep2	4	rep1	6	rep2	1	rep1	3	rep1	3	rep1
8	rep2	6	rep1	2	rep2	2	rep1	4	rep2	5	rep1	9	rep1	3	rep1
4	rep2	4	rep1	3	rep2	5	rep1	3	rep2	3	rep1	7	rep1	6	rep1
8	rep2	4	rep1	5	rep2	6	rep1	4	rep2	3	rep1	9	rep1	5	rep1
6	rep2	5	rep1	4	rep2	4	rep1	2	rep2	3	rep1	5	rep1	2	rep1
5	rep2	4	rep1	2	rep3	4	rep1	3	rep2	3	rep1	3	rep1	2	rep1
6	rep2	4	rep1	3	rep3	4	rep1	4	rep2	5	rep1	6	rep1	4	rep1
6	rep2	6	rep1	3	rep3	5	rep1	4	rep2	8	rep1	5	rep1	5	rep1
3	rep2	5	rep1	4	rep3	3	rep1	4	rep2	4	rep1	4	rep1	4	rep2
6	rep2	4	rep1	4	rep3	6	rep1	4	rep2	2	rep1	4	rep1	4	rep2
8	rep2	6	rep1	7	rep3	1	rep1	3	rep2	4	rep1	4	rep1	8	rep2
8	rep2	6	rep1	5	rep3	3	rep1	3	rep2	4	rep2	7	rep2	6	rep2
8	rep2	6	rep1	4	rep3	7	rep1	3	rep2	3	rep2	5	rep2	4	rep2
4	rep2	4	rep1	3	rep3	4	rep1	3	rep2	3	rep2	4	rep2	7	rep2
8	rep2	4	rep1	3	rep3	3	rep1	4	rep2	2	rep2	6	rep2	4	rep2
8	rep2	4	rep1	4	rep3	5	rep1	7	rep2	2	rep2	4	rep2	2	rep2
8	rep2	6	rep1	4	rep3	4	rep2	3	rep2	5	rep2	4	rep2	4	rep2
7	rep2	6	rep1	5	rep3	5	rep2	2	rep2	4	rep2	2	rep2	4	rep2
6	rep2	4	rep1	5	rep3	4	rep2	4	rep2	3	rep2	6	rep2	3	rep2
5	rep2	5	rep1	4	rep3	4	rep2	5	rep2	4	rep2	4	rep2	5	rep2
8	rep2	6	rep1			6	rep2	3	rep2	8	rep2	4	rep2	8	rep2
6	rep2	4	rep1			4	rep2	6	rep2	6	rep2	4	rep2	6	rep2
7	rep2	9	rep1			2	rep2	7	rep2	5	rep2	4	rep2	5	rep2
7	rep2	6	rep1			4	rep2	3	rep2	5	rep2	9	rep2	3	rep2
7	rep2	9	rep1			4	rep2	7	rep2	2	rep2	8	rep2	4	rep2
8	rep2	6	rep2			6	rep2	4	rep2	6	rep2	5	rep2	2	rep2
7	rep2	4	rep2			5	rep2	3	rep2	8	rep2	9	rep2	3	rep2
6	rep3	4	rep2			5	rep2	3	rep2	5	rep2	4	rep2	6	rep2
3	rep3	4	rep2			5	rep2	6	rep2	4	rep2	5	rep2	1	rep2
5	rep3	6	rep2			4	rep2			5	rep2	4	rep2	4	rep2
7	rep3	4	rep2			6	rep2			7	rep2	6	rep2	4	rep2
5	rep3	6	rep2			4	rep2			6	rep2	4	rep2	4	rep2
6	rep3	3	rep2			3	rep2			6	rep2	2	rep2	2	rep2
8	rep3	4	rep2			7	rep2			5	rep2	4	rep2	5	rep2
5	rep3	4	rep2			3	rep2			7	rep2	4	rep2	8	rep2
6	rep3	6	rep2			4	rep2			4	rep2	5	rep2	5	rep2
8	rep3	4	rep2			4	rep2			4	rep2	6	rep2	5	rep2
8	rep3	8	rep2			5	rep2			7	rep2	8	rep2	3	rep2
9	rep4	2	rep2			3	rep2			3	rep2	8	rep2
9	rep4	6	rep2			5	rep2			5	rep2	8	rep2
9	rep4	4	rep2			6	rep2			4	rep2	6	rep2
7	rep4	4	rep2			5	rep2			4	rep2	4	rep2
8	rep4	4	rep2			9	rep2			6	rep2	6	rep2
7	rep4	2	rep2			7	rep2			6	rep2	4	rep2
7	rep4	4	rep2			4	rep2			4	rep2	4	rep2
9	rep4	8	rep2			3	rep2			4	rep2	6	rep2
6	rep4	2	rep2			5	rep2			2	rep2	4	rep2
2	rep4	4	rep2			4	rep2			4	rep2	6	rep2
6	rep4	4	rep2			3	rep2			2	rep3	4	rep2
5	rep4	2	rep2			4	rep2			2	rep3	6	rep2
7	rep4	2	rep2			2	rep2			5	rep3	3	rep2
9	rep4	6	rep2			4	rep2			2	rep3	7	rep2
5	rep4	4	rep2			6	rep2			3	rep3	6	rep2
6	rep4	4	rep2			4	rep2			4	rep3	6	rep2
2	rep4	8	rep2			5	rep2			5	rep3	3	rep2
9	rep4	4	rep2			4	rep2			2	rep3	6	rep2
7	rep4	6	rep2			3	rep2			2	rep3	1	rep2
7	rep4	2	rep2			4	rep2			3	rep3	6	rep2
6	rep4	6	rep2			4	rep2			3	rep3	6	rep2
5	rep4	6	rep2			4	rep2			8	rep3	4	rep2
5	rep4	4	rep2			6	rep2			4	rep3
6	rep4	6	rep2			3	rep2			2	rep3
6	rep4	7	rep2			3	rep2			7	rep3
6	rep4	6	rep2			6	rep2			6	rep3
6	rep4	4	rep2			2	rep2			2	rep3
6	rep4	3	rep2			4	rep2			2	rep3
2	rep4	6	rep2			7	rep2			3	rep3
6	rep5					5	rep2			7	rep3
4	rep5					4	rep2			3	rep3
3	rep5					2	rep2			4	rep3
4	rep5					5	rep2			4	rep3
8	rep5					5	rep3			3	rep3
5	rep5					4	rep3			4	rep3
4	rep5					4	rep3			4	rep3
8	rep5					4	rep3			3	rep3
6	rep5					4	rep3			2	rep3
8	rep5					4	rep3			4	rep3
6	rep5					2	rep3			6	rep3
4	rep5					3	rep3			8	rep3
6	rep5					3	rep3			3	rep3
4	rep5					3	rep3			6	rep3
6	rep5					7	rep3			6	rep3
2	rep5					2	rep3			3	rep3
4	rep5					6	rep3			3	rep3
4	rep5					3	rep3			8	rep3
5	rep5					2	rep3			4	rep3
4	rep5					2	rep3			4	rep3
5	rep5					2	rep3
6	rep5					2	rep3
5	rep5					4	rep3
7	rep5					5	rep3
7	rep5					5	rep3
8	rep5					2	rep3
8	rep5					5	rep3
9	rep5					5	rep3
6	rep5					3	rep3
8	rep5					3	rep3
8	rep5					3	rep3
8	rep5					6	rep3
7	rep5					6	rep3
6	rep5					5	rep3
6	rep5					3	rep3
9	rep5					3	rep3
9	rep5					3	rep3
6	rep5					2	rep3
9	rep5					3	rep3
6	rep5					4	rep3
3	rep5					3	rep3
4	rep5
4	rep5
5	rep5
6	rep5
7	rep5
5	rep5
6	rep5
5	rep5
4	rep5
5	rep5
5	rep5
5	rep5
6	rep5

## Sheet: Figure 1h
Figure 1h
FPKM
	ZmPEX16		ZmPEX64
	B73	ZmHRL-OE#12	B73	ZmHRL-OE#12
rep 1	186.231	380.334	20.6923	127.076
rep 2	189.522	300.284	21.1756	51.246
rep 3	142.242	278.479	17.9297	73.5257
RT-qPCR
	ZmPEX16		ZmPEX64
	B73	ZmHRL-OE#12	B73	ZmHRL-OE#12
Sample 1	1	3.68927	1	4.00925
Sample 2	1.19196	3.0105	2.76383	4.14106
Sample 3	1.37873	3.89063	0.595979	8.03705

## Sheet: Figure 1i
Figure 1i
FPKM
	B73	ZmHRL-OE#12
rep 1	1026.34	1802.33
rep 2	921.139	2030.06
rep 3	987.329	2945.62
RT-qPCR
	B73	ZmHRL-OE#12
Sample 1	1	5.18137
Sample 2	0.747425	5.26585
Sample 3	0.799221	5.35171

## Sheet: Figure 1j
Figure 1j
ZmWAKLQ-Myc + ZmHRL-GFP	Rep	ZmWAKLY-Myc + ZmHRL-GFP	Rep
72.6624	rep1	75.1422	rep1
90.5498	rep1	112.793	rep1
85.5983	rep1	90.744	rep1
85.9978	rep1	121.575	rep1
70.8357	rep1	77.319	rep1
83.0187	rep1	84.4745	rep1
43.9167	rep2	92.6536	rep2
75.1951	rep2	116.999	rep2
94.7074	rep2	102.893	rep2
101.788	rep2	104.569	rep2
85.9122	rep2	90.299	rep2
109.194	rep2	112.229	rep2

## Sheet: Figure 1k
Figure 1K
Timepoint (s)	B73 mock								B73 flg22										ZmHRL-OE#12 mock														ZmHRL-OE#12 flg22
0	2163	2249	4925	1759	5109	3971	3540	1426	2342	5344	3563	2010	3023	3725	2794	2886	3726	3249	1945	2162	1965	3086	3086	3676	3036	2362	1892	3193	5481	1692	3856	5481	2529	3046	4020	4597	3940	4894	3850	2982	3603	5835	2716	2292	2239	2315
60	2076	2336	4811	1552	4822	4856	3837	1005	2470	4927	3285	2301	3507	4112	3084	2919	4010	3597	2222	2292	2162	3343	3423	3796	3233	2325	1842	3116	5861	1519	4106	5701	2722	3093	4140	4784	4086	5541	3103	3219	3950	6218	3216	2439	2242	2556
120	1996	2810	4818	1462	4879	5146	3643	1209	2559	4810	3207	2399	3563	4065	3049	3042	3846	3881	2265	2369	1952	3433	3246	4006	3219	2439	1932	3296	6025	1575	4023	5194	2482	3659	4380	4824	4010	5985	3002	3426	4070	6916	3163	2752	2202	2479
180	2079	2836	4474	1409	5316	5166	3884	1152	2762	4717	3145	2490	4075	4225	3169	3153	4066	3755	2449	2609	2132	3373	3526	4153	2996	2432	1735	3336	6075	1662	4193	5544	2716	3726	4650	5044	4183	6212	3306	3653	4567	7006	3266	2532	2152	2609
240	1892	2730	4794	1282	5343	4949	3727	1255	2881	5064	3376	2679	4531	4704	3528	3176	4066	3960	2359	2586	2339	3609	3710	3973	3086	2496	1905	3383	6155	1505	4400	5417	2842	3990	5207	5424	4417	6609	3283	3776	4750	7486	3479	2832	2245	2672
300	1809	3053	5158	1269	5349	4956	3734	1065	3078	4737	3158	2911	4650	5229	3922	3196	4283	4347	2512	2542	2045	4020	3770	3860	2809	2792	1822	3793	5908	1679	4627	5661	2856	4150	5674	6081	4427	7293	3156	4146	5054	8424	4043	2772	2449	2709
360	2169	3210	5145	1209	5740	5209	4101	1135	3480	4964	3309	3198	5267	6066	4550	3449	4677	4608	2592	2852	2369	3810	4093	3940	3059	2556	1935	3936	6258	1832	4613	5468	3369	4677	6448	6899	4947	7623	3446	4420	5464	9469	4080	2902	2389	3083
420	2086	3423	5292	1225	5880	5700	4064	1205	3844	5244	3496	3577	5736	7274	5456	3289	4767	5085	2552	2609	2249	3713	3940	3986	3113	2719	1832	3976	6398	1585	4710	5714	3393	5077	7099	7743	5611	8551	3329	5054	5768	11018	4533	3266	2599	3216
480	1902	3570	5335	1219	6104	5243	4494	1209	4146	5504	3669	3978	6362	7704	5778	3569	5101	5563	2826	2919	2506	4063	4093	4500	3093	2896	1955	4223	6368	1649	4754	5748	3776	5985	7893	8738	5938	9502	3406	5307	6529	12331	5447	3776	2966	3403
540	2303	3660	5462	1105	6518	5600	4427	1072	4511	5397	3598	4136	7134	8309	6232	3766	5214	6095	2836	2829	2492	3933	4143	4260	3123	3153	1905	4333	6499	1655	4934	5491	4350	6605	8948	9913	6612	10524	3399	5831	7022	13971	5875	4143	3469	3623
600	2119	3700	5552	1078	6665	5817	4951	1282	5065	6061	4041	4503	7171	9147	6860	3760	6005	6430	2869	3146	2419	4450	4196	4290	3029	3079	1852	4257	6495	1839	5317	5594	4767	7329	9830	11275	7413	11162	3536	6669	7516	14840	6438	4420	3603	3980
660	2183	3894	5772	1135	7109	5583	4835	1105	5581	6485	4323	4829	7904	9887	7415	4277	6198	6742	3139	3213	2419	4333	4450	4413	2272	3052	1902	4570	6478	1872	5357	5464	4977	7750	10494	11907	7960	11907	4043	7336	8161	16223	7163	4980	4130	4603
720	2453	3944	5782	1135	7012	5907	5242	1292	5848	6605	4403	5142	8458	10684	8013	4273	6438	7105	3456	3489	2542	4603	4380	4810	2135	3219	1979	4563	6629	1785	5351	5774	5528	9042	12050	13062	9526	12501	3983	7733	8785	17814	7790	5504	4520	4747
780	2336	3887	6309	1122	7356	5917	4681	1169	6399	7309	4873	5485	8920	11263	8448	4383	7016	6988	3279	3316	2632	4623	4217	4850	2372	3173	2035	4894	6679	1809	5721	5501	6045	9910	13099	13403	10133	13817	4063	8120	9696	17834	8551	6178	4660	5297
840	2306	3824	5792	1219	7436	6117	4781	1095	6607	6939	4626	5525	9195	12015	9011	4583	7353	7349	3506	3353	2516	4974	4590	5000	2265	3376	1999	5007	6589	2039	5838	5955	6305	10063	13817	14435	10561	14506	4096	8725	10481	19908	9065	6298	5241	5704
900	2106	4040	6123	1032	7566	6084	4754	1125	7225	7463	4975	5803	9255	12589	9442	4774	7613	7465	3586	3389	2679	4880	4647	4700	2219	3346	2015	5244	6826	1925	5951	5508	6802	10668	13948	15020	11032	14756	4694	9502	10805	20687	9843	6675	5124	5741
960	2349	3910	6139	1158	7770	5990	5328	1285	7472	7520	5013	5961	9767	12293	9220	4787	7697	7472	3750	3586	2532	4894	4530	4443	2462	3536	1882	4814	6812	1985	5544	5761	6969	11205	14322	15485	12000	14940	4704	10027	11239	20683	10270	6772	5628	6245
1020	2379	3970	6176	1122	8127	6244	5468	1135	7718	7863	5242	6090	9956	12931	9698	4967	8324	7628	3643	3563	2442	4857	4954	4417	2439	3529	1815	4920	6742	1945	5888	5704	7213	11436	14723	15525	12338	15154	4650	10431	12060	21312	10825	7179	5804	6652
1080	2289	4207	6333	1229	7926	5930	5428	1185	8205	8174	5449	6231	9808	13374	10031	5521	8428	7178	3696	3599	2609	5057	4787	4530	2532	3636	1845	5114	6692	2182	5701	5638	7623	11960	14435	15792	13072	15592	4637	10768	12752	21597	11129	7269	5951	6675
1140	2393	4451	6126	1132	7796	5626	5398	1232	8127	8434	5623	6409	9620	13323	9992	5524	8892	6871	3883	3856	2659	4714	4684	4483	2312	3866	1909	4987	6388	2065	6058	5568	7713	12645	14820	16016	13677	15381	4887	11556	12344	20827	11616	7453	6095	7393
1200	2569	4214	5979	1158	7529	5653	5242	1275	8677	8054	5369	6323	9509	13238	9929	5835	8962	6874	3800	3813	2959	4714	4820	4610	2325	3683	1985	4884	6192	2039	5915	5604	8167	12815	13964	15792	13911	15338	4777	11903	12952	21158	11489	7393	6318	7897
1260	2503	4581	6123	1122	8334	5810	5335	1015	8451	8474	5649	6410	9428	13216	9912	5528	9229	6929	3933	3976	2679	4720	4577	4827	2172	3980	1872	5197	6165	2169	5508	5578	7927	13604	14750	15926	13149	15187	4757	12137	13563	20041	11703	7560	6579	7987
1320	2526	4111	6006	1265	7686	5823	5909	1399	8764	8648	5765	6331	9105	12850	9638	5771	9195	7005	3810	3756	2666	4610	4870	4650	2055	3926	1919	4794	6402	1899	5691	5554	8588	13580	15014	15605	13366	14703	4520	12297	13497	19596	11533	7493	6665	8334
1380	2653	4688	5879	1282	8067	5376	5482	1269	8754	8444	5629	6233	9082	12101	9076	5945	9252	6811	3973	4070	2886	4460	4844	4483	2369	3883	1912	5224	6285	1939	5528	5294	8237	13620	15582	15826	13149	14683	4287	12104	13654	19038	11479	7570	6769	8060
1440	2676	4644	6016	1172	7820	5309	5595	1312	8605	8551	5701	6245	8448	12101	9076	6342	9583	6693	3863	4207	2689	4073	4704	4593	2472	4083	1999	4650	6138	1969	5658	5124	8301	13680	15458	15415	12945	14158	4210	12601	13416	17935	11185	7510	6645	8521
1500	2539	4404	5672	1195	7579	5253	5772	1259	8446	9035	6023	5987	8165	11932	8949	6432	9132	6647	4083	3980	2696	3860	4580	4160	2282	4203	1875	4297	6105	1852	5251	5658	8574	13166	16444	15234	11853	13744	4367	12662	13029	17276	11399	7289	6585	9102
1560	2666	4501	5405	1365	6932	5116	5539	1145	8322	8912	5941	5774	7724	11459	8595	6745	9305	6461	3896	4013	2626	4136	4814	4070	2239	4263	1705	4650	6111	1899	5234	5184	8367	12992	15886	14870	11913	13393	4163	12972	12768	16073	10681	7166	6455	8711
1620	2613	4461	5629	1202	7002	4892	5415	1192	8247	8651	5767	5629	7223	11067	8301	6836	9322	6322	3723	4010	2782	4153	4600	4070	2329	4247	1782	4400	5918	1972	5381	5087	8401	12358	15876	14803	11085	13122	4136	12822	12044	15237	10751	7520	6305	8758
1680	2793	4681	4704	1169	6815	4382	5322	1299	8142	8428	5619	5570	6957	10493	7870	6455	8668	6093	3836	3956	2616	4046	4473	3543	2075	4210	1972	4540	6422	1912	5344	4830	8241	12070	15552	13847	11139	12207	3716	12528	12090	14516	10170	6932	6495	8428
1740	2876	4674	4401	1112	6254	4802	5519	1275	7619	8584	5723	5083	6298	9991	7494	6649	8962	6015	3529	3946	2529	3976	4413	3676	2052	4086	1715	4450	6071	1882	5054	4800	7747	11920	15922	13804	10618	11483	3553	11990	11820	13941	9870	6652	6462	8201
1800	2983	4294	4267	1179	5893	4468	4951	1305	7268	7947	5298	4715	6024	9419	7064	6866	9015	5638	3700	3690	2469	3936	4193	3399	2029	4230	1722	4457	6015	1835	4964	4570	7346	11192	14733	13249	10404	10728	3343	11746	11396	13079	9259	6448	5991	7847
1860	2623	4197	3947	1179	5166	4151	4901	1275	7118	7820	5213	4423	5576	9020	6765	6932	8554	5467	3756	4026	2389	3840	4130	3289	1972	3990	1679	4113	5748	1709	4410	4627	7116	11145	14559	13213	9492	10507	3476	11426	10541	12331	8538	6562	5881	7893
1920	2686	4174	3807	1169	5269	4021	4955	1269	6642	7880	5253	4053	5287	8367	6276	6422	8408	5369	3433	3840	2449	3730	3893	3286	2002	4350	1675	4310	5764	1662	4317	4633	6872	10745	14268	12965	9406	9663	3363	11519	10451	11720	8114	5878	6058	7877
1980	2816	3964	3760	1275	5410	3641	4808	1305	6249	7713	5142	4072	4842	8005	6004	6572	8564	5055	3159	3730	2172	3910	3890	3146	2092	4150	1705	4086	5578	1852	3860	4520	6715	10504	13059	12140	8791	9292	3269	10728	9790	10998	8077	5774	5571	7840
2040	2633	3857	3563	1192	5209	3277	4384	1402	6234	7526	5017	3869	4648	7626	5720	6525	7944	4892	3236	3519	2386	3776	3613	3119	1885	4030	1602	4083	5111	1845	4060	4120	6335	10404	12932	11339	8197	8982	3072	10674	9833	10768	7827	5468	5534	7797
2100	2503	3997	3560	1339	5226	3257	4604	1305	6005	7039	4693	3819	4118	7277	5458	6645	7697	4528	3249	3833	2262	4016	3556	3032	1915	3773	1622	4163	5231	1869	4110	3833	6442	10217	12214	10381	7580	8257	3226	10384	9706	10000	7266	5508	5504	7586
2160	2730	3697	3340	1209	4876	3291	4424	1242	5730	6872	4581	3603	3996	6680	5010	6175	7613	4395	3036	3643	2272	3780	3513	2922	1965	3683	1485	3683	5037	1909	4056	3773	6182	10110	11810	9362	7780	7860	3103	10057	9272	10277	7096	5147	5421	7573
2220	2393	3694	3053	1312	4839	2860	4171	1302	5361	7213	4809	3402	3703	6366	4775	6025	7226	4292	2999	3533	2239	3843	3493	2819	1665	3833	1512	4030	4840	1742	3896	3643	6081	9770	11683	9342	7049	6979	3069	9312	8861	9509	7159	4997	4934	7279
2280	2486	3560	2946	1322	4702	2934	4171	1229	5090	6952	4635	3257	3353	6317	4738	5971	6846	4037	2952	3549	2102	3653	3203	2782	1692	3696	1399	4060	4984	1715	3706	3186	5691	9272	11483	9149	6846	6212	2776	8848	8421	9205	6772	4507	4984	7103
2340	2406	3677	2913	1225	4272	2413	3750	1295	4975	6395	4263	3250	3219	6195	4646	6028	6652	3861	2696	3263	2062	3433	3216	2729	1605	3519	1305	3900	4627	1675	3526	3113	5554	9452	10381	8401	6685	6075	2922	8875	7700	8882	6572	4503	4917	7029
2400	2333	3383	2579	1229	4101	2133	3397	1332	4670	6282	4188	2992	2958	5569	4177	5858	6739	3691	2729	3396	2005	3476	2909	2652	1535	3589	1359	3843	4543	1605	3740	3116	5101	9109	10067	8651	6178	5751	2579	8872	7800	7697	6492	4603	4513	6899
2460	2363	3477	2486	1202	3608	1966	3413	1262	4423	6111	4074	2883	2739	5351	4014	5534	6442	3610	2789	2999	2089	3449	2869	2609	1619	3286	1302	3953	4413	1602	3369	2892	4877	8791	8908	8047	5991	5684	2696	7994	7453	6525	6418	4403	4657	6445
2520	2256	3400	2306	1282	3694	1936	3123	1085	4309	6065	4043	2816	2603	4964	3723	5554	5895	3410	2609	2979	1882	3399	2642	2436	1505	3246	1255	3783	4370	1702	3419	2636	4934	8528	7980	8037	5875	5564	2859	8020	7213	6238	6185	4480	4066	6542
2580	2012	3333	2016	1142	3604	1736	2686	1105	4070	5825	3883	2665	2477	5027	3770	5244	5875	3222	2642	3019	1975	3086	2596	2232	1495	3259	1182	3533	4000	1642	3039	2502	4694	8237	7289	7670	5648	5297	2559	7256	6989	6285	5724	3856	4096	6222
2640	1999	3060	1822	1148	3024	1399	2466	1145	4047	5641	3761	2481	2192	4426	3320	5224	5784	3264	2459	2916	1989	2769	2609	2019	1412	2989	1262	3496	4023	1562	3006	2459	4760	8024	7022	7480	5451	5264	2526	7349	6665	6205	5868	4186	4073	6198
2700	1949	3186	1672	1128	2957	1463	2323	1029	3847	5798	3865	2340	2171	4475	3356	4744	5711	3045	2222	2756	1922	2916	2182	2192	1525	2859	1128	3363	3800	1595	2769	2312	4267	7837	6912	7396	5264	4864	2295	7216	6699	6028	5724	3940	4123	6061
2760	1829	3170	1436	1185	2730	1559	2276	1075	3845	5217	3478	2399	1911	4221	3166	4800	5581	2859	2449	2502	1809	2992	2202	2032	1249	2822	1062	3409	3619	1605	2676	2339	4277	7760	6625	7410	4920	4653	2396	6912	6408	5981	5321	4156	3770	5514
2820	1646	2679	1309	1285	2674	1246	1909	1125	3605	5251	3501	2301	1979	4005	3004	4473	5147	2948	2225	2632	1695	2752	2152	1955	1269	2842	1055	3239	3639	1492	2562	1989	3860	7002	6542	6642	4847	4283	2142	6442	6235	5668	5084	3549	3703	5167
2880	1496	2903	1059	1225	2403	1066	1932	1032	3495	4877	3251	2241	1731	3994	2996	4613	5024	2703	2225	2452	1655	2639	2139	1975	1275	2839	1005	3096	3419	1462	2366	1979	3683	6589	6725	6665	4860	4427	2165	6095	5881	5618	5027	3543	3826	5094
2940	1362	2700	1099	1232	2090	999	1919	1152	3396	5207	3471	2194	1683	3852	2889	4293	4884	2596	2192	2416	1545	2616	1792	1852	1165	2609	945	3106	3286	1552	2359	1775	3776	6652	7086	6699	4487	4140	2145	6125	5925	5447	4603	3476	3363	5007
3000	1309	2639	985	1145	2237	986	1806	959	3333	4820	3213	2103	1656	3547	2661	4297	4970	2452	1995	2295	1575	2372	1922	1835	1035	2689	945	2819	3009	1489	2329	1735	3666	6378	6826	6425	4350	4106	1985	5624	5414	4987	4357	3476	3299	4423
3060	1305	2506	775	1012	1896	656	1696	882	3183	4854	3236	2092	1341	3396	2547	4280	4687	2173	2245	2319	1405	2422	1645	1922	975	2479	1008	2699	3176	1399	2095	1499	3536	6085	6458	6292	3946	3469	1942	5531	5251	4867	4620	3396	3109	4190
3120	1125	2493	1042	1018	1840	716	1549	945	3074	4480	2987	1990	1141	3116	2337	4036	4520	2172	2075	2182	1479	2112	1665	1689	1015	2412	745	2602	2862	1412	2032	1612	3449	5758	6402	5965	4270	3213	1725	5351	4947	4747	4263	2919	3052	4313
3180	1125	2356	669	1075	1336	502	1582	985	2842	4537	3025	1917	1092	3153	2365	4163	4397	1930	1802	1955	1422	2045	1489	1755	998	2336	792	2599	2586	1369	1955	1632	3293	4967	6555	5618	4086	3256	1622	5057	4580	4697	4153	3203	2949	4066
3240	1032	2219	755	1058	1349	432	1336	992	2794	4300	2867	1914	1126	2862	2147	3876	3966	1927	2025	1852	1412	1865	1589	1485	895	2332	698	2512	2879	1419	1879	1469	3273	4617	5981	5191	3780	2992	1579	4754	4513	4290	3936	2982	2682	3669
3300	952	2173	572	1199	1566	239	1152	725	2774	4353	2902	1770	1049	2537	1903	3603	4126	1856	1889	1842	1322	1875	1372	1535	1002	2282	782	2456	2596	1325	1869	1572	3209	4427	5921	4934	3553	2929	1662	4834	4323	4433	3730	2716	2646	3646
3360	979	2126	842	988	1133	279	1209	799	2669	4016	2677	1762	1014	2377	1783	3479	4083	1849	1775	1679	1205	1969	1405	1475	898	2202	675	2419	2559	1315	1695	1379	2892	4353	6085	4623	3406	2862	1465	4393	4310	4297	3419	2576	2662	3569
3420	935	2173	739	1025	1019	245	1145	739	2537	3976	2651	1592	1023	2439	1830	3723	3746	1816	1585	1545	1205	1879	1405	1215	948	2075	715	2269	2219	1265	1852	1375	2796	4126	5144	4293	3309	2672	1452	4423	4140	3883	3433	2782	2356	3263
3480	885	1912	525	978	819	406	1115	715	2335	3896	2597	1661	1041	2104	1578	3533	3459	1705	1515	1652	1098	1755	1415	1295	858	1922	575	2245	2202	1145	1779	1352	2602	4140	5541	4156	3079	2532	1475	4010	3923	3483	3569	2726	2265	3493
3540	725	1892	512	1108	736	222	945	625	2409	3826	2551	1568	872	2066	1550	3183	3529	1675	1579	1492	1122	1802	1295	1362	868	1889	602	2202	2155	1179	1842	1239	2819	4090	4994	4090	3169	2686	1395	4166	3906	3496	3133	2496	2249	3159

## Sheet: Figure 1l
Figure 1l
Timepoint (s)	B73 mock								B73 flg22										Zmhrl-KO#3 mock														Zmhrl-KO#3 flg22
0	2163	2249	4925	1759	5109	3971	3540	1426	2342	5344	3563	2010	3023	3725	2794	2886	3726	3249	3249	3810	2799	3716	3383	3736	2536	3716	5291	3676	2952				1852	1935	1962	1892	4130	2819	2389	2436	3730	3549	2579	3243	3503
60	2076	2336	4811	1552	4822	4856	3837	1005	2470	4927	3285	2301	3507	4112	3084	2919	4010	3597	3379	4370	2736	3750	3516	3529	2656	3863	4890	3813	3002				1965	1919	2049	1885	4597	2659	2342	2332	3746	3880	2722	3363	3426
120	1996	2810	4818	1462	4879	5146	3643	1209	2559	4810	3207	2399	3563	4065	3049	3042	3846	3881	3389	4227	2936	3686	3830	3456	2896	3636	5217	3766	2896				2065	2089	1839	2122	5047	2936	2502	2489	3666	3840	2912	3483	3433
180	2079	2836	4474	1409	5316	5166	3884	1152	2762	4717	3145	2490	4075	4225	3169	3153	4066	3755	3236	4233	2936	3633	3800	3279	2676	3619	5374	4120	2859				2102	2019	2165	1979	5030	2799	2422	2769	3793	4397	3012	3643	3649
240	1892	2730	4794	1282	5343	4949	3727	1255	2881	5064	3376	2679	4531	4704	3528	3176	4066	3960	3469	4140	3069	3486	3459	3109	2852	3479	5604	4103	2899				2175	1909	1905	2062	5144	3066	2336	2719	4023	4697	3022	3639	3860
300	1809	3053	5158	1269	5349	4956	3734	1065	3078	4737	3158	2911	4650	5229	3922	3196	4283	4347	3139	4267	3079	3523	3403	3133	2679	3533	4990	4080	2666				2205	2009	2179	2252	5217	3186	2546	2636	4063	5034	3216	3900	3983
360	2169	3210	5145	1209	5740	5209	4101	1135	3480	4964	3309	3198	5267	6066	4550	3449	4677	4608	3166	4410	2956	3479	3369	3199	2676	3529	4820	4160	2736				2469	2075	2209	2072	5848	3129	2699	2846	4083	5277	3333	4133	4313
420	2086	3423	5292	1225	5880	5700	4064	1205	3844	5244	3496	3577	5736	7274	5456	3289	4767	5085	3299	4530	3046	3479	3606	3286	2439	3469	5221	3946	2766				2502	2285	2225	2282	5828	3539	2759	2976	4337	5498	3509	4173	4433
480	1902	3570	5335	1219	6104	5243	4494	1209	4146	5504	3669	3978	6362	7704	5778	3569	5101	5563	3219	4333	3219	3303	3466	3083	2716	3456	5020	4140	2699				2636	2319	2499	2319	6775	3730	2886	3079	4667	5888	3866	4363	5064
540	2303	3660	5462	1105	6518	5600	4427	1072	4511	5397	3598	4136	7134	8309	6232	3766	5214	6095	3466	4483	3126	3543	3393	3106	2639	3776	5247	3943	2486				2646	2249	2512	2346	6775	3806	2946	3039	4924	6672	4186	4800	5234
600	2119	3700	5552	1078	6665	5817	4951	1282	5065	6061	4041	4503	7171	9147	6860	3760	6005	6430	3343	4930	3313	3796	3463	3046	2832	3793	5468	4313	2592				2322	2486	2519	2149	7266	3830	3126	3099	4894	6829	4367	5167	5277
660	2183	3894	5772	1135	7109	5583	4835	1105	5581	6485	4323	4829	7904	9887	7415	4277	6198	6742	3213	4590	3406	3649	3633	3069	2882	3586	5508	4083	2686				2876	2622	2679	2436	7757	3803	3303	3009	5221	6629	4333	5414	5397
720	2453	3944	5782	1135	7012	5907	5242	1292	5848	6605	4403	5142	8458	10684	8013	4273	6438	7105	3316	4420	3413	3573	3473	2899	2796	3679	5411	4150	2529				2916	2519	2599	2386	8107	4030	3236	3313	5628	7253	4417	5771	5614
780	2336	3887	6309	1122	7356	5917	4681	1169	6399	7309	4873	5485	8920	11263	8448	4383	7016	6988	3523	4287	3563	3913	3723	2789	2939	3599	5264	4280	2912				2979	2786	2536	2382	8501	4233	3176	3449	5327	6959	4480	5548	5574
840	2306	3824	5792	1219	7436	6117	4781	1095	6607	6939	4626	5525	9195	12015	9011	4583	7353	7349	3476	4920	3633	4110	3676	3052	2876	3643	5514	4260	2556				3002	2642	2752	2372	8835	4240	3376	3446	6125	7847	4547	6135	5708
900	2106	4040	6123	1032	7566	6084	4754	1125	7225	7463	4975	5803	9255	12589	9442	4774	7613	7465	3469	4757	3836	3973	3700	3006	2966	3850	5594	4160	2506				3039	2549	2409	2426	8695	4093	3543	3359	6158	8334	4607	6285	6285
960	2349	3910	6139	1158	7770	5990	5328	1285	7472	7520	5013	5961	9767	12293	9220	4787	7697	7472	3523	4934	3943	3870	3529	3062	2849	3593	5848	4297	2562				3196	2662	2636	2472	9319	4387	3659	3483	6385	8591	5101	6489	5925
1020	2379	3970	6176	1122	8127	6244	5468	1135	7718	7863	5242	6090	9956	12931	9698	4967	8324	7628	3583	4610	3956	3866	3710	3002	2772	3609	5794	4287	2446				3189	2786	2689	2572	9386	4423	3686	3633	6035	8191	5057	6605	6308
1080	2289	4207	6333	1229	7926	5930	5428	1185	8205	8174	5449	6231	9808	13374	10031	5521	8428	7178	3436	4837	3733	4186	3746	3193	2792	3553	5488	4050	2532				3283	3032	2606	2646	9202	4567	3596	3629	6215	8691	5024	6982	6061
1140	2393	4451	6126	1132	7796	5626	5398	1232	8127	8434	5623	6409	9620	13323	9992	5524	8892	6871	3363	4610	4040	4240	3529	2969	2746	3813	5561	4423	2402				3326	2636	2626	2556	9810	4357	3473	3666	6258	9152	5244	7339	6248
1200	2569	4214	5979	1158	7529	5653	5242	1275	8677	8054	5369	6323	9509	13238	9929	5835	8962	6874	3569	4480	4247	3770	3659	3032	2856	3740	5447	4423	2382				3153	2869	2776	2656	9332	4687	3843	3803	6458	9205	5401	7346	6579
1260	2503	4581	6123	1122	8334	5810	5335	1015	8451	8474	5649	6410	9428	13216	9912	5528	9229	6929	3669	4503	4207	4056	3696	3006	3016	3616	5804	4483	2489				3356	3026	2929	2612	9479	4570	3913	3693	5981	9583	5638	7443	6602
1320	2526	4111	6006	1265	7686	5823	5909	1399	8764	8648	5765	6331	9105	12850	9638	5771	9195	7005	3539	4500	4180	3950	3723	2869	2959	3609	5197	4370	2229				3513	3069	2789	2386	9359	4707	3963	3456	6278	9656	5594	7353	6822
1380	2653	4688	5879	1282	8067	5376	5482	1269	8754	8444	5629	6233	9082	12101	9076	5945	9252	6811	3536	4930	4307	3990	3643	2762	2756	3469	5431	4423	2466				3353	2952	2726	2612	9509	4677	3976	3659	6018	9896	5648	7767	6839
1440	2676	4644	6016	1172	7820	5309	5595	1312	8605	8551	5701	6245	8448	12101	9076	6342	9583	6693	3303	4770	4156	3853	3713	2536	2742	3553	5371	4590	2536				3456	2956	2476	2576	9673	4877	4180	3736	6285	10174	5491	7677	6836
1500	2539	4404	5672	1195	7579	5253	5772	1259	8446	9035	6023	5987	8165	11932	8949	6432	9132	6647	3443	4860	4440	3973	3773	2649	2909	3303	5347	4373	2412				3396	2849	2746	2719	9359	4623	4213	3920	6172	10103	5601	7750	6665
1560	2666	4501	5405	1365	6932	5116	5539	1145	8322	8912	5941	5774	7724	11459	8595	6745	9305	6461	3546	4860	4233	3850	3463	2739	2902	3479	5387	4507	2389				3433	2962	2712	2599	9169	4790	4026	3910	6335	10451	5451	7596	6635
1620	2613	4461	5629	1202	7002	4892	5415	1192	8247	8651	5767	5629	7223	11067	8301	6836	9322	6322	3229	4797	4553	3903	3519	2609	2719	3286	5000	4550	2362				3343	2919	2619	2582	8908	4583	4213	3926	6222	10524	5631	7463	6802
1680	2793	4681	4704	1169	6815	4382	5322	1299	8142	8428	5619	5570	6957	10493	7870	6455	8668	6093	3566	4717	4333	3780	3666	2482	2622	3319	4694	4460	2282				3189	2852	2586	2492	8965	4357	4073	3840	6368	9977	5474	7600	6158
1740	2876	4674	4401	1112	6254	4802	5519	1275	7619	8584	5723	5083	6298	9991	7494	6649	8962	6015	3323	4570	4350	3783	3633	2459	2716	3236	4844	4503	2329				3233	2739	2599	2369	9018	4337	3760	3649	6138	9693	5404	7316	6492
1800	2983	4294	4267	1179	5893	4468	4951	1305	7268	7947	5298	4715	6024	9419	7064	6866	9015	5638	3329	4720	3953	3746	3529	2252	2639	3029	4297	4617	2282				3019	2856	2329	2332	8705	4487	4066	3823	5945	9993	5294	7219	6602
1860	2623	4197	3947	1179	5166	4151	4901	1275	7118	7820	5213	4423	5576	9020	6765	6932	8554	5467	3389	4814	3986	3926	3436	2082	2449	3116	4984	4567	2255				3089	2566	2386	2456	8267	4310	3926	3673	5658	9472	5171	7109	5845
1920	2686	4174	3807	1169	5269	4021	4955	1269	6642	7880	5253	4053	5287	8367	6276	6422	8408	5369	2956	4423	4317	3730	3513	2209	2669	3206	4687	4517	2239				3062	2712	2406	2439	7883	4133	3810	3583	5421	9222	5004	6719	5838
1980	2816	3964	3760	1275	5410	3641	4808	1305	6249	7713	5142	4072	4842	8005	6004	6572	8564	5055	2692	4680	4120	3649	3366	1905	2409	2886	4523	4340	1955				2996	2716	2492	2402	8020	4347	4180	3653	5301	9232	4930	6605	5801
2040	2633	3857	3563	1192	5209	3277	4384	1402	6234	7526	5017	3869	4648	7626	5720	6525	7944	4892	2799	4627	4250	3566	3393	2105	2472	3026	4140	4493	2179				2899	2612	2139	2142	7860	4213	3586	3523	4980	8591	4874	6265	5424
2100	2503	3997	3560	1339	5226	3257	4604	1305	6005	7039	4693	3819	4118	7277	5458	6645	7697	4528	2662	4593	4043	3639	3353	2049	2482	3036	3810	4337	1932				2732	2492	2145	2192	7506	3713	3253	3319	5050	8398	4714	6228	5050
2160	2730	3697	3340	1209	4876	3291	4424	1242	5730	6872	4581	3603	3996	6680	5010	6175	7613	4395	2832	4280	4076	3503	3363	1905	2282	2582	3763	4383	2019				2519	2362	2049	2125	6929	3806	3576	3426	4677	7743	4513	5871	5010
2220	2393	3694	3053	1312	4839	2860	4171	1302	5361	7213	4809	3402	3703	6366	4775	6025	7226	4292	2602	4066	3976	3733	3299	1965	2125	3009	3549	4267	1849				2682	2239	2059	2172	6649	3579	3583	3243	4337	7606	4347	5721	4633
2280	2486	3560	2946	1322	4702	2934	4171	1229	5090	6952	4635	3257	3353	6317	4738	5971	6846	4037	2792	3933	3836	3219	3136	1802	2239	2772	3453	4143	1932				2489	2032	1872	1922	6545	3466	3556	3106	4233	7079	3976	5624	4680
2340	2406	3677	2913	1225	4272	2413	3750	1295	4975	6395	4263	3250	3219	6195	4646	6028	6652	3861	2442	3636	3823	3183	3069	1905	2042	2749	3329	4076	1889				2299	2132	1979	2009	5938	3446	3116	3209	4073	6635	4033	5177	4240
2400	2333	3383	2579	1229	4101	2133	3397	1332	4670	6282	4188	2992	2958	5569	4177	5858	6739	3691	2589	3820	3883	3196	3096	1645	1999	2572	3413	4273	1699				2319	1929	1822	1789	6041	3136	3233	2906	3903	6332	3820	5017	3873
2460	2363	3477	2486	1202	3608	1966	3413	1262	4423	6111	4074	2883	2739	5351	4014	5534	6442	3610	2482	3690	3286	3029	3036	1689	1909	2549	3062	4060	1602				2412	1845	1512	1882	5891	3523	3086	2876	3639	6025	3569	4754	3833
2520	2256	3400	2306	1282	3694	1936	3123	1085	4309	6065	4043	2816	2603	4964	3723	5554	5895	3410	2446	3616	3269	2992	2836	1425	1899	2516	2929	4310	1569				2369	1749	1602	1859	5411	2909	2982	2962	3483	5825	3569	4270	3646
2580	2012	3333	2016	1142	3604	1736	2686	1105	4070	5825	3883	2665	2477	5027	3770	5244	5875	3222	2506	3546	3056	2762	2822	1535	1929	2349	2812	4030	1615				1985	1982	1602	1755	5077	2942	2922	2736	3483	5758	3563	4427	3499
2640	1999	3060	1822	1148	3024	1399	2466	1145	4047	5641	3761	2481	2192	4426	3320	5224	5784	3264	2379	3223	2956	3002	2659	1525	1902	2292	2646	3766	1565				2132	1812	1625	1755	4974	2879	2889	3012	3283	5828	3363	4176	3246
2700	1949	3186	1672	1128	2957	1463	2323	1029	3847	5798	3865	2340	2171	4475	3356	4744	5711	3045	2295	3433	2959	2666	2662	1452	1889	2642	2606	3586	1459				2175	1612	1569	1629	4643	2489	2906	2576	2892	5134	2966	3940	3153
2760	1829	3170	1436	1185	2730	1559	2276	1075	3845	5217	3478	2399	1911	4221	3166	4800	5581	2859	2265	3389	2922	2649	2809	1485	1685	2212	2629	3733	1485				2155	1719	1635	1689	4623	2769	2629	2692	2936	5157	3009	3980	3022
2820	1646	2679	1309	1285	2674	1246	1909	1125	3605	5251	3501	2301	1979	4005	3004	4473	5147	2948	1982	3273	2879	2689	2749	1365	1689	2282	2646	3546	1392				1919	1512	1552	1355	4120	2679	2602	2482	2726	4860	2896	3549	3012
2880	1496	2903	1059	1225	2403	1066	1932	1032	3495	4877	3251	2241	1731	3994	2996	4613	5024	2703	2072	3049	2596	2592	2692	1295	1609	2035	2339	3353	1522				1855	1535	1539	1509	3736	2579	2552	2552	2622	4907	2816	3613	2832
2940	1362	2700	1099	1232	2090	999	1919	1152	3396	5207	3471	2194	1683	3852	2889	4293	4884	2596	2129	3246	2722	2396	2552	1509	1715	1925	1932	3576	1375				2035	1519	1542	1482	3783	2472	2366	2349	2342	4757	2619	3569	2582
3000	1309	2639	985	1145	2237	986	1806	959	3333	4820	3213	2103	1656	3547	2661	4297	4970	2452	2185	2949	2746	2275	2315	1265	1539	1979	1962	3456	1215				1735	1595	1485	1472	3549	2372	2369	2219	2212	4297	2636	3356	2589
3060	1305	2506	775	1012	1896	656	1696	882	3183	4854	3236	2092	1341	3396	2547	4280	4687	2173	2072	2836	2472	2339	2299	1209	1392	1629	1782	3383	1262				1709	1315	1352	1505	3303	2279	2349	2059	2239	4380	2466	3236	2419
3120	1125	2493	1042	1018	1840	716	1549	945	3074	4480	2987	1990	1141	3116	2337	4036	4520	2172	1789	2836	2462	2242	2205	1252	1359	1599	1762	3436	1339				1825	1402	1369	1385	3263	2272	2312	2285	2172	4046	2459	3036	2412
3180	1125	2356	669	1075	1336	502	1582	985	2842	4537	3025	1917	1092	3153	2365	4163	4397	1930	2082	2709	2376	2149	2325	1269	1362	1605	1645	3189	1285				1519	1342	1275	1285	3136	2039	2069	2282	1952	3950	2366	2736	2352
3240	1032	2219	755	1058	1349	432	1336	992	2794	4300	2867	1914	1126	2862	2147	3876	3966	1927	1835	2862	2406	2229	2215	1229	1245	1589	1495	3143	1225				1545	1272	1272	1325	3056	2099	1939	2122	1982	4050	2249	2596	2062
3300	952	2173	572	1199	1566	239	1152	725	2774	4353	2902	1770	1049	2537	1903	3603	4126	1856	1835	2482	2379	1952	2222	1048	1175	1539	1475	3052	1205				1455	1319	1242	1332	2876	2009	1955	2099	1829	3786	2362	2686	2095
3360	979	2126	842	988	1133	279	1209	799	2669	4016	2677	1762	1014	2377	1783	3479	4083	1849	1789	2529	2292	2022	1922	992	1249	1249	1462	2922	1105				1439	1292	1169	1148	2799	2009	1932	1982	1935	3856	2069	2482	1989
3420	935	2173	739	1025	1019	245	1145	739	2537	3976	2651	1592	1023	2439	1830	3723	3746	1816	1819	2526	2209	1952	2072	1082	1122	1572	1489	3072	1055				1459	1162	1202	1245	2792	2049	1809	1982	1679	3509	2132	2452	1845
3480	885	1912	525	978	819	406	1115	715	2335	3896	2597	1661	1041	2104	1578	3533	3459	1705	1742	2472	2132	1842	1882	998	1105	1535	1325	2926	1038				1275	1132	1222	1035	2636	1955	1732	1985	1582	3463	1925	2182	1869
3540	725	1892	512	1108	736	222	945	625	2409	3826	2551	1568	872	2066	1550	3183	3529	1675	1719	2239	2015	1735	1885	912	1115	1429	1389	2876	972				1475	1242	1002	1068	2442	1725	1795	1929	1599	3319	1905	2346	1749

## Sheet: Figure S1b
Figure S1b
	81 DAP			89 DAP			91 DAP			93 DAP
Yayu889 (R)	28.2	21.2		33.2	29	32.1	27.5	48.3	29.6	40.6	59.5	60.4
Zhenghong532 (S)	33.1	31.2	28.9	29.4	43.2	33.4	37.9	32	28	32	34	27.3

## Sheet: Figure S4
Figure S4
ZmHRL-OE#1	Trans	ZmHRL-OE#3	Trans	ZmHRL-OE#8	Trans	ZmHRL-OE#10	Trans	ZmHRL-OE#12	Trans	ZmHRL-OE#13	Trans	ZmHRL-OE#14	Trans
3	Non-transgenic	1	Non-transgenic	1	Non-transgenic	1	Non-transgenic	1	Non-transgenic	3	Non-transgenic	3	Non-transgenic
3	Non-transgenic	3	Non-transgenic	1	Non-transgenic	3	Non-transgenic	3	Non-transgenic	3	Non-transgenic	3	Non-transgenic
5	Non-transgenic	3	Non-transgenic	1	Non-transgenic	3	Non-transgenic	3	Non-transgenic	3	Non-transgenic	3	Non-transgenic
5	Non-transgenic	3	Non-transgenic	1	Non-transgenic	3	Non-transgenic	3	Non-transgenic	3	Non-transgenic	5	Non-transgenic
5	Non-transgenic	3	Non-transgenic	1	Non-transgenic	3	Non-transgenic	3	Non-transgenic	3	Non-transgenic	5	Non-transgenic
5	Non-transgenic	3	Non-transgenic	3	Non-transgenic	3	Non-transgenic	3	Non-transgenic	3	Non-transgenic	5	Non-transgenic
5	Non-transgenic	3	Non-transgenic	3	Non-transgenic	3	Non-transgenic	3	Non-transgenic	3	Non-transgenic	5	Non-transgenic
5	Non-transgenic	3	Non-transgenic	3	Non-transgenic	5	Non-transgenic	3	Non-transgenic	3	Non-transgenic	5	Non-transgenic
5	Non-transgenic	3	Non-transgenic	3	Non-transgenic	5	Non-transgenic	5	Non-transgenic	3	Non-transgenic	5	Non-transgenic
5	Non-transgenic	3	Non-transgenic	3	Non-transgenic	5	Non-transgenic	5	Non-transgenic	3	Non-transgenic	5	Non-transgenic
7	Non-transgenic	5	Non-transgenic	5	Non-transgenic	5	Non-transgenic	5	Non-transgenic	5	Non-transgenic	5	Non-transgenic
7	Non-transgenic	5	Non-transgenic	5	Non-transgenic	5	Non-transgenic	5	Non-transgenic	5	Non-transgenic	5	Non-transgenic
7	Non-transgenic	5	Non-transgenic	5	Non-transgenic	5	Non-transgenic	5	Non-transgenic	5	Non-transgenic	5	Non-transgenic
7	Non-transgenic	5	Non-transgenic	5	Non-transgenic	5	Non-transgenic	5	Non-transgenic	5	Non-transgenic	5	Non-transgenic
7	Non-transgenic	5	Non-transgenic	5	Non-transgenic	7	Non-transgenic	5	Non-transgenic	5	Non-transgenic	5	Non-transgenic
9	Non-transgenic	5	Non-transgenic	5	Non-transgenic	7	Non-transgenic	5	Non-transgenic	5	Non-transgenic	5	Non-transgenic
1	Transgenic	5	Non-transgenic	5	Non-transgenic	9	Non-transgenic	5	Non-transgenic	5	Non-transgenic	5	Non-transgenic
3	Transgenic	5	Non-transgenic	7	Non-transgenic	9	Non-transgenic	5	Non-transgenic	5	Non-transgenic	5	Non-transgenic
3	Transgenic	5	Non-transgenic	7	Non-transgenic	9	Non-transgenic	5	Non-transgenic	5	Non-transgenic	5	Non-transgenic
3	Transgenic	5	Non-transgenic	7	Non-transgenic	9	Non-transgenic	5	Non-transgenic	5	Non-transgenic	5	Non-transgenic
3	Transgenic	5	Non-transgenic	7	Non-transgenic	1	Transgenic	5	Non-transgenic	5	Non-transgenic	5	Non-transgenic
3	Transgenic	5	Non-transgenic	1	Transgenic	1	Transgenic	5	Non-transgenic	5	Non-transgenic	5	Non-transgenic
3	Transgenic	5	Non-transgenic	1	Transgenic	1	Transgenic	5	Non-transgenic	5	Non-transgenic	7	Non-transgenic
5	Transgenic	5	Non-transgenic	1	Transgenic	1	Transgenic	5	Non-transgenic	5	Non-transgenic	7	Non-transgenic
5	Transgenic	5	Non-transgenic	1	Transgenic	1	Transgenic	5	Non-transgenic	5	Non-transgenic	7	Non-transgenic
5	Transgenic	5	Non-transgenic	1	Transgenic	1	Transgenic	5	Non-transgenic	5	Non-transgenic	7	Non-transgenic
5	Transgenic	7	Non-transgenic	1	Transgenic	1	Transgenic	5	Non-transgenic	5	Non-transgenic	7	Non-transgenic
7	Transgenic	7	Non-transgenic	1	Transgenic	1	Transgenic	5	Non-transgenic	5	Non-transgenic	9	Non-transgenic
9	Transgenic	7	Non-transgenic	1	Transgenic	3	Transgenic	5	Non-transgenic	5	Non-transgenic	9	Non-transgenic
		7	Non-transgenic	1	Transgenic	3	Transgenic	5	Non-transgenic	5	Non-transgenic	9	Non-transgenic
		7	Non-transgenic	1	Transgenic	3	Transgenic	5	Non-transgenic	5	Non-transgenic	9	Non-transgenic
		7	Non-transgenic	3	Transgenic	5	Transgenic	5	Non-transgenic	5	Non-transgenic	9	Non-transgenic
		7	Non-transgenic	3	Transgenic	7	Transgenic	5	Non-transgenic	7	Non-transgenic	9	Non-transgenic
		7	Non-transgenic	3	Transgenic	9	Transgenic	5	Non-transgenic	7	Non-transgenic	9	Non-transgenic
		7	Non-transgenic	3	Transgenic			5	Non-transgenic	7	Non-transgenic	1	Transgenic
		7	Non-transgenic	3	Transgenic			7	Non-transgenic	7	Non-transgenic	1	Transgenic
		7	Non-transgenic	3	Transgenic			7	Non-transgenic	9	Non-transgenic	1	Transgenic
		7	Non-transgenic	3	Transgenic			7	Non-transgenic	9	Non-transgenic	1	Transgenic
		7	Non-transgenic	3	Transgenic			7	Non-transgenic	9	Non-transgenic	1	Transgenic
		9	Non-transgenic	3	Transgenic			7	Non-transgenic	9	Non-transgenic	3	Transgenic
		9	Non-transgenic	5	Transgenic			7	Non-transgenic	1	Transgenic	3	Transgenic
		9	Non-transgenic	5	Transgenic			7	Non-transgenic	1	Transgenic	3	Transgenic
		9	Non-transgenic	5	Transgenic			9	Non-transgenic	1	Transgenic	3	Transgenic
		9	Non-transgenic	7	Transgenic			9	Non-transgenic	3	Transgenic	3	Transgenic
		1	Transgenic					9	Non-transgenic	3	Transgenic	3	Transgenic
		1	Transgenic					9	Non-transgenic	3	Transgenic	3	Transgenic
		1	Transgenic					1	Transgenic	3	Transgenic	3	Transgenic
		1	Transgenic					3	Transgenic	3	Transgenic	3	Transgenic
		1	Transgenic					3	Transgenic	3	Transgenic	3	Transgenic
		1	Transgenic					3	Transgenic	3	Transgenic	3	Transgenic
		1	Transgenic					3	Transgenic	3	Transgenic	3	Transgenic
		1	Transgenic					3	Transgenic	3	Transgenic	3	Transgenic
		1	Transgenic					3	Transgenic	3	Transgenic	3	Transgenic
		3	Transgenic					3	Transgenic	3	Transgenic	3	Transgenic
		3	Transgenic					3	Transgenic	3	Transgenic	3	Transgenic
		3	Transgenic					3	Transgenic	3	Transgenic	3	Transgenic
		3	Transgenic					3	Transgenic	3	Transgenic	3	Transgenic
		3	Transgenic					3	Transgenic	3	Transgenic	3	Transgenic
		3	Transgenic					3	Transgenic	3	Transgenic	3	Transgenic
		3	Transgenic					3	Transgenic	3	Transgenic	3	Transgenic
		3	Transgenic					3	Transgenic	3	Transgenic	3	Transgenic
		3	Transgenic					3	Transgenic	5	Transgenic	3	Transgenic
		3	Transgenic					3	Transgenic	5	Transgenic	3	Transgenic
		3	Transgenic					3	Transgenic	5	Transgenic	3	Transgenic
		3	Transgenic					3	Transgenic	5	Transgenic	3	Transgenic
		3	Transgenic					3	Transgenic	5	Transgenic	3	Transgenic
		3	Transgenic					5	Transgenic	5	Transgenic	3	Transgenic
		3	Transgenic					5	Transgenic	5	Transgenic	3	Transgenic
		3	Transgenic					5	Transgenic	5	Transgenic	3	Transgenic
		3	Transgenic					5	Transgenic	5	Transgenic	3	Transgenic
		3	Transgenic					5	Transgenic	5	Transgenic	3	Transgenic
		3	Transgenic					5	Transgenic	7	Transgenic	3	Transgenic
		3	Transgenic					5	Transgenic			3	Transgenic
		3	Transgenic					5	Transgenic			3	Transgenic
		3	Transgenic					5	Transgenic			3	Transgenic
		3	Transgenic					5	Transgenic			3	Transgenic
		3	Transgenic					5	Transgenic			3	Transgenic
		3	Transgenic					5	Transgenic			3	Transgenic
		3	Transgenic					5	Transgenic			5	Transgenic
		3	Transgenic					5	Transgenic			5	Transgenic
		3	Transgenic					5	Transgenic			5	Transgenic
		3	Transgenic					5	Transgenic			5	Transgenic
		3	Transgenic					5	Transgenic			5	Transgenic
		3	Transgenic					5	Transgenic			5	Transgenic
		5	Transgenic					5	Transgenic			5	Transgenic
		5	Transgenic					5	Transgenic			5	Transgenic
		5	Transgenic					7	Transgenic			5	Transgenic
		5	Transgenic					7	Transgenic			5	Transgenic
		5	Transgenic					7	Transgenic			5	Transgenic
		5	Transgenic					7	Transgenic			5	Transgenic
		5	Transgenic									5	Transgenic
		5	Transgenic									5	Transgenic
		5	Transgenic									5	Transgenic
		5	Transgenic									7	Transgenic
		5	Transgenic									7	Transgenic
		5	Transgenic									7	Transgenic
		5	Transgenic									7	Transgenic
		5	Transgenic									7	Transgenic
		5	Transgenic									7	Transgenic
		5	Transgenic									7	Transgenic
		5	Transgenic									7	Transgenic
		5	Transgenic									7	Transgenic
		5	Transgenic									7	Transgenic
		5	Transgenic									7	Transgenic
		5	Transgenic									7	Transgenic
		5	Transgenic									7	Transgenic
		5	Transgenic									7	Transgenic
		5	Transgenic									7	Transgenic
		5	Transgenic									9	Transgenic
		5	Transgenic									9	Transgenic
		5	Transgenic									9	Transgenic
		5	Transgenic									9	Transgenic
		5	Transgenic									9	Transgenic
		5	Transgenic									9	Transgenic
		5	Transgenic									9	Transgenic
		7	Transgenic
		7	Transgenic
		7	Transgenic
		7	Transgenic
		7	Transgenic
		7	Transgenic
		7	Transgenic
		9	Transgenic
		9	Transgenic

## Sheet: Figure S5c
Figure S5c
B73	Rep	Zmhrl-KO#1	Rep	Zmhrl-KO#2	Rep	Zmhrl-KO#3	Rep
5	rep1	7	rep1	7	rep1	5	rep1
9	rep1	7	rep1	7	rep1	7	rep1
5	rep1	9	rep1	8	rep1	9	rep1
5	rep1	9	rep1	8	rep1	6	rep1
4	rep1	9	rep1	5	rep1	6	rep1
3	rep1	1	rep1	9	rep1	6	rep1
5	rep1	3	rep1	3	rep1	7	rep1
5	rep1	9	rep1	9	rep1	9	rep1
9	rep1	1	rep1	5	rep1	7	rep1
5	rep1	9	rep1	5	rep1	9	rep1
6	rep1	9	rep1	4	rep1	6	rep1
6	rep1	7	rep1	8	rep1	7	rep1
5	rep1	7	rep1	8	rep1	9	rep2
8	rep2	7	rep1	7	rep1	6	rep2
4	rep2	9	rep1	6	rep1	3	rep2
4	rep2	9	rep1	8	rep1	5	rep2
5	rep2	7	rep2	9	rep1	5	rep2
7	rep2	8	rep2	6	rep1	5	rep2
5	rep2	5	rep2	4	rep1	7	rep2
2	rep2	7	rep2	2	rep1	6	rep2
2	rep2	7	rep2	5	rep1	7	rep2
5	rep2	7	rep2	4	rep1	7	rep2
5	rep2	5	rep2	8	rep1	9	rep3
5	rep2	5	rep2	6	rep1	7	rep3
8	rep2	7	rep2	8	rep1	4	rep3
7	rep2	7	rep2	3	rep1	9	rep3
8	rep2	8	rep2	3	rep1	6	rep3
7	rep2	3	rep2	7	rep2	8	rep3
8	rep2	7	rep2	4	rep2	5	rep3
6	rep2	9	rep2	6	rep2	4	rep3
6	rep2	8	rep2	8	rep2	9	rep3
4	rep2	9	rep2	7	rep2	9	rep3
7	rep2	5	rep2	5	rep2	8	rep3
4	rep2	5	rep2	5	rep2	5	rep3
6	rep2	5	rep2	4	rep2	6	rep3
3	rep3	5	rep2	9	rep2	7	rep3
5	rep3	5	rep2	7	rep2	7	rep3
4	rep3	5	rep2	5	rep2	5	rep3
4	rep3	7	rep2	9	rep2	6	rep3
4	rep3	8	rep2	5	rep2	7	rep3
9	rep3	7	rep2	6	rep2
4	rep3	8	rep2	8	rep2
8	rep3	7	rep2	5	rep2
7	rep3	5	rep2	8	rep2
5	rep3	5	rep2	7	rep2
6	rep3	5	rep2	6	rep2
5	rep3	5	rep2	7	rep2
5	rep3	7	rep2	8	rep2
9	rep3	9	rep2	6	rep2
9	rep3	5	rep2	8	rep3
9	rep3	5	rep2	6	rep3
7	rep3	9	rep2	6	rep3
6	rep3	5	rep2	8	rep3
5	rep3	5	rep2	8	rep3
6	rep3	5	rep2	9	rep3
7	rep3			9	rep3
5	rep3			8	rep3
9	rep3
6	rep3
6	rep3

[truncated: 3 more sheets: Figure S7b, Figure S7c, Figure S7d]
